# Supplementary material for: Simultaneous Inhibition of Mcl-1 and Bcl-2 Induces Synergistic Cell Death in Hepatocellular Carcinoma
Source: Biomedicines. 2023 Jun 8;11(6):1666. doi: 10.3390/biomedicines11061666 (PMC10295989; doi:10.3390/biomedicines11061666)
Supplement: Supplementary file 1 [file biomedicines-11-01666-s001.zip]

Archive with 1 entries (1 files):
- biomedicines-2398916-supplementary.pdf
